# Supplementary material for: Microglia in diffuse midline glioma contribute to extracellular matrix remodelling and cancer cell invasion
Source: Cell Death Dis. 2026 May 30;17(1):517. doi: 10.1038/s41419-026-08891-y (PMC13222350; doi:10.1038/s41419-026-08891-y)
Supplement: Supplementary file 2 — Supplementary Table 1 [file 41419_2026_8891_MOESM2_ESM.xlsx]

## Sheet: Supplementary Table 1. List of 
Supplementary Table 1. List of biobank samples used in this study.
	ID	Diagnosis	Type	Age	Gender
	DMG case#1	Diffuse midline glioma, H3 K27M-mutant	Biopsy	15	F
	DMG case#2	Diffuse midline glioma, H3 K27M-mutant	Post-mortem	6	F
	DMG case#3	Diffuse midline glioma, H3 K27M-mutant	Biopsy	4	M
	DMG case#4	Malignant Diffuse midline glioma, H3 K27M-mutant	Biopsy	4	M
	control case#1	Ctrl, Pons	Post-mortem	14	M
	control case#2	Ctrl, Pons	Post-mortem	9	M
