# Supplementary material for: Microglia in diffuse midline glioma contribute to extracellular matrix remodelling and cancer cell invasion
Source: Cell Death Dis. 2026 May 30;17(1):517. doi: 10.1038/s41419-026-08891-y (PMC13222350; doi:10.1038/s41419-026-08891-y)
Supplement: Supplementary file 3 — Supplementary Table 2 [file 41419_2026_8891_MOESM3_ESM.xlsx]

## Sheet: Supplementary Table 2. RNA sequ
Supplementary Table 2. RNA sequencing data sets.
Co-culture of BV-2 + SF188 pHGG cells compared to BV-2 monoculture at 3h
Co-culture of BV-2 + SF188 pHGG cells compared to BV-2 monoculture at 6h
Co-culture of BV-2 + SF8628 DMG cells compared to BV-2 monoculture at 3h
Co-culture of BV-2 + SF8628 DMG cells compared to BV-2 monoculture at 6h
Overlap of 3h and 6h BV-2 + SF8628 DMG cocultures with TAMs from human DMG biopsies

## Sheet: 3h SF188 pHGG + BV-2
gene	log2FC	p-value	p-adj
Mir6236	-3.65319	3.28636e-07	0.0097043
Lars2	-0.598954	0.000543298	0.998471
Fn1	5.31661	0.0012257	0.998471
Mars2	0.326439	0.00289472	0.998471
Nupl1	0.332494	0.00298683	0.998471
Arhgap22	-0.294365	0.00333321	0.998471
Blnk	-0.527908	0.00358991	0.998471
Tbc1d32	0.340703	0.00364992	0.998471
Zfp157	0.4116	0.00376122	0.998471
Kdsr	0.429606	0.00426658	0.998471
Gm28044	0.703983	0.00427488	0.998471
Rnf19b	-0.305268	0.00433297	0.998471
Dusp23	-1.15624	0.00439369	0.998471
Zfp101	0.475434	0.00501446	0.998471
Nudt12	0.654454	0.00585879	0.998471
Drp2	-2.21399	0.00587831	0.998471
Zik1	0.508262	0.00607772	0.998471
Orc1	0.439634	0.00625383	0.998471
Smarcad1	0.259337	0.00649725	0.998471
Zfyve1	-0.400157	0.00650468	0.998471
Fignl1	0.412192	0.0067651	0.998471
Prdm1	-1.49466	0.0072116	0.998471
Tpm2	5.10137	0.00735973	0.998471
Rasa4	-1.22108	0.00746055	0.998471
Cndp2	-0.274026	0.00786872	0.998471
4930430F08Rik	0.389444	0.00792379	0.998471
Gm364	1.0809	0.00802207	0.998471
3300002I08Rik	0.89151	0.00842093	0.998471
Gm28041	0.808059	0.00851254	0.998471
Ptgir	-0.366995	0.00856441	0.998471
Styxl1	-3.8626	0.0087845	0.998471
Zfp141	0.427185	0.00879865	0.998471
Jun	-0.42564	0.00884845	0.998471
Dnah12	-4.34922	0.00891198	0.998471
Zfp503	-0.354601	0.00894577	0.998471
Trim38	-2.1438	0.00896435	0.998471
Cdh23	3.86887	0.00952847	0.998471
Zscan29	-0.281468	0.00958342	0.998471
Zfp708	0.637613	0.00958656	0.998471
Rbl1	0.355967	0.00978931	0.998471
Arhgap5	0.256097	0.0104213	0.998471
Tnfrsf1a	-0.33778	0.0106593	0.998471
Acbd3	-0.325906	0.0109896	0.998471
Rad18	0.36903	0.0111542	0.998471
Rell2	-1.87018	0.0112676	0.998471
Kctd9	0.158839	0.011538	0.998471
Dop1b	-0.579355	0.0115633	0.998471
Naa80	-0.528954	0.011601	0.998471
Tmem179	-4.23231	0.0116404	0.998471
Gpr68	-1.46342	0.0116523	0.998471
Gm28557	0.531513	0.0121485	0.998471
Ddias	0.360344	0.0126435	0.998471
Fkbp6	-4.42277	0.0134464	0.998471
Gm42421	0.477819	0.0135579	0.998471
Fancb	0.502676	0.0140141	0.998471
Zbtb41	0.296061	0.0140533	0.998471
Gm25540	3.11358	0.0141833	0.998471
Gtpbp6	-0.3043	0.0141903	0.998471
Tmigd3	-3.0444	0.0145265	0.998471
C030034I22Rik	0.550721	0.0147403	0.998471
Alg13	0.292781	0.0152127	0.998471
Gm31793	1.02492	0.0152205	0.998471
Cdkn1a	-0.504303	0.015756	0.998471
Slc25a32	0.278381	0.0159144	0.998471
Zbtb21	-0.307091	0.0163121	0.998471
Slc26a6	-0.439504	0.0168508	0.998471
Mir719	0.428197	0.0169212	0.998471
Ap3d1	-0.353913	0.0173527	0.998471
Rnf168	0.256782	0.0174608	0.998471
Mmp2	4.22866	0.0176672	0.998471
Gm49336	0.25393	0.0177234	0.998471
Snora28	0.883972	0.0184558	0.998471
Fkbp15	-0.322167	0.0184828	0.998471
Gm4356	3.49148	0.0184966	0.998471
Cfap74	0.477836	0.0185774	0.998471
Mgat1	-0.266795	0.018613	0.998471
Dcaf17	0.286956	0.0186152	0.998471
Xrcc2	0.326359	0.0192615	0.998471
Lncppara	1.6043	0.0194913	0.998471
Scai	0.346467	0.0195415	0.998471
Pi4k2a	-0.273955	0.0195958	0.998471
Mvp	-0.383849	0.019704	0.998471
Ccnt2	0.282799	0.0197743	0.998471
Cxcr2	0.724426	0.0198603	0.998471
C630043F03Rik	0.565849	0.0199486	0.998471
Tpra1	-0.363266	0.0201172	0.998471
Septin10	0.433589	0.0202347	0.998471
Ticam1	-0.517597	0.020261	0.998471
Gm20427	-0.198862	0.0203018	0.998471
Ttc32	0.454959	0.0204095	0.998471
Rhbdf2	-0.437687	0.0204744	0.998471
Cenpi	0.321422	0.0207617	0.998471
Bclaf3	0.338569	0.0209108	0.998471
Depdc1a	0.422861	0.021046	0.998471
Caap1	0.274539	0.021355	0.998471
Snhg4	0.191159	0.0213556	0.998471
Arl6ip6	0.285063	0.0214299	0.998471
Samhd1	-0.322646	0.0214817	0.998471
Gm47469	0.65156	0.0215071	0.998471
2210408F21Rik	0.529756	0.02163	0.998471
Acrbp	-0.774224	0.0219924	0.998471
Tram2	-0.3495	0.0220022	0.998471
Pfn2	3.51844	0.0221182	0.998471
Cdc42ep4	-0.381188	0.0227706	0.998471
Slc9b2	-3.53602	0.0235324	0.998471
Mettl18	0.371175	0.0235578	0.998471
Sh3glb1	-0.191341	0.0235679	0.998471
Borcs6	-0.41716	0.0237622	0.998471
Fam210a	0.161215	0.0242805	0.998471
Rufy3	-0.248611	0.0244728	0.998471
Efhd2	-0.181812	0.0245518	0.998471
Chek1	0.346431	0.0246218	0.998471
Dis3l2	-0.355027	0.024675	0.998471
Sirt2	-0.341887	0.0249008	0.998471
Fsbp	0.413974	0.0250821	0.998471
Cacna1d	-0.504146	0.0252135	0.998471
Aamp	-0.168894	0.0253394	0.998471
Pwwp2b	-0.346616	0.0253885	0.998471
Abcd4	-0.331823	0.0254162	0.998471
Znfx1	-0.396172	0.0255724	0.998471
Prr13	-0.323703	0.0256889	0.998471
Marchf5	-0.171836	0.0259586	0.998471
Oasl1	-0.584286	0.0259847	0.998471
Hcls1	-0.279608	0.0263855	0.998471
Hesx1	0.823727	0.0264722	0.998471
AI597479	0.277584	0.0265115	0.998471
Lratd2	-0.463539	0.0265136	0.998471
Gm24978	3.71828	0.0265182	0.998471
Cela1	0.367974	0.0270687	0.998471
Ppp2r3c	0.379729	0.0271436	0.998471
Gm45902	0.280066	0.0275238	0.998471
Matr3	0.199477	0.0277298	0.998471
Trmt10b	0.439545	0.0279661	0.998471
Ccne2	0.615731	0.0282191	0.998471
Zfp786	1.9742	0.0283003	0.998471
Gng2	-0.236547	0.0283124	0.998471
Tipin	0.394134	0.0293907	0.998471
Mgat5	-0.364336	0.0294505	0.998471
Glmp	-0.280593	0.0294524	0.998471
Zfp763	0.450918	0.0296384	0.998471
Nfyb	0.251816	0.0296508	0.998471
Slc35a1	0.405758	0.0298283	0.998471
Olfr1369-ps1	1.53092	0.0300391	0.998471
Trim62	-0.752262	0.030076	0.998471
Ccnc	0.296057	0.030157	0.998471
Pqlc2	-0.373673	0.0302122	0.998471
Shld2	0.378336	0.0302699	0.998471
Cnp	-0.273542	0.0302706	0.998471
Zdhhc18	-0.323873	0.0303978	0.998471
Col1a2	3.60323	0.0304823	0.998471
Slc39a7	-0.200603	0.0307381	0.998471
Gm34256	0.70453	0.0308243	0.998471
Tmem127	-0.300809	0.0309255	0.998471
Bcar3	-0.768284	0.0310815	0.998471
Slc9a3r1	-0.250707	0.0311251	0.998471
Prkcd	-0.275224	0.0315364	0.998471
Wdcp	0.443043	0.0315415	0.998471
Gtf3c3	0.206472	0.0317432	0.998471
Nanp	0.775482	0.0318137	0.998471
Zfp385a	-0.334439	0.0319382	0.998471
H2ac8	-0.904346	0.0323197	0.998471
Pole2	0.361674	0.0326384	0.998471
St8sia1	-3.59482	0.0327829	0.998471
Pld2	-0.380413	0.0335263	0.998471
Tk1	0.315193	0.033538	0.998471
Hyal2	-0.319326	0.0336424	0.998471
Slc35f6	-0.270445	0.0336924	0.998471
Slc52a3	-2.54277	0.0337383	0.998471
Glrx	-0.254372	0.0338736	0.998471
Armc7	-0.306595	0.0339428	0.998471
Hace1	0.273986	0.0344947	0.998471
Slc35g1	0.268115	0.0345496	0.998471
Abcg4	-2.60725	0.034612	0.998471
Gm37170	-2.6117	0.0347777	0.998471
Nub1	-0.236096	0.0349565	0.998471
Zfp420	0.520771	0.0349722	0.998471
Greb1l	3.17318	0.0350326	0.998471
6430548M08Rik	-0.311504	0.0350747	0.998471
Cdk18	-0.342052	0.0351955	0.998471
Taco1	0.244073	0.0353636	0.998471
Usp8	-0.23817	0.0358357	0.998471
Gadd45a	-0.582517	0.0359412	0.998471
Atp6ap1	-0.175234	0.0361512	0.998471
Rnf185	-0.245721	0.0361623	0.998471
Rnaseh1	0.239486	0.0366944	0.998471
Slc22a18	-1.119	0.0367513	0.998471
Zfp759	0.513459	0.0367722	0.998471
Triobp	-0.359981	0.0369503	0.998471
Tarm1	-0.368469	0.0369928	0.998471
Cnpy3	-0.279491	0.0372075	0.998471
9930012K11Rik	0.55738	0.0372225	0.998471
Tmbim6	-0.278117	0.0375769	0.998471
Pms2	0.323333	0.0377442	0.998471
Aox2	-2.61196	0.0378816	0.998471
Spint2	-3.84995	0.0382189	0.998471
Znrf1	-0.271047	0.0382682	0.998471
Stat3	-0.369124	0.0384878	0.998471
3110009E18Rik	0.390975	0.0385507	0.998471
Pla2g4c	1.03168	0.0386996	0.998471
Gm19569	1.62085	0.038757	0.998471
Ano10	-0.370408	0.0387915	0.998471
Grina	-0.366884	0.0389928	0.998471
Gm38973	2.90124	0.0390817	0.998471
Ikbip	0.385386	0.0391683	0.998471
Setd4	0.460105	0.0396753	0.998471
Gm17745	2.0113	0.0397853	0.998471
Selplg	-0.44663	0.0399761	0.998471
Syk	-0.266505	0.0401217	0.998471
Gm24245	-3.10328	0.0401685	0.998471
Gm31718	0.586047	0.0401718	0.998471
Mir5129	1.97032	0.0401728	0.998471
Senp8	0.38732	0.040188	0.998471
Zfp60	0.266489	0.0404806	0.998471
Gpr180	0.251712	0.0405042	0.998471
Gm10384	0.640037	0.0406704	0.998471
Kcnip2	3.22257	0.0409477	0.998471
Fthl17f	3.04076	0.0411475	0.998471
Ctsz	-0.28155	0.0416435	0.998471
A530064D06Rik	-1.4217	0.0419768	0.998471
Il1rl2	-1.39298	0.0420887	0.998471
Trim47	-0.344146	0.0421472	0.998471
Letmd1	-0.313658	0.0422879	0.998471
Gm37988	0.263016	0.0424746	0.998471
Snord89	1.34613	0.0428181	0.998471
A430105J06Rik	1.29687	0.0433009	0.998471
Intu	0.316929	0.0433186	0.998471
Gramd1a	-0.255006	0.0434763	0.998471
Fzd5	-0.508051	0.0435018	0.998471
Pstk	0.470707	0.0435229	0.998471
Zfp493	0.428973	0.043569	0.998471
Dtwd1	0.323293	0.0438486	0.998471
Rhoq	-0.250912	0.0439056	0.998471
Ect2	0.286202	0.0441758	0.998471
Ipp	0.280345	0.044265	0.998471
Vav1	-0.28019	0.0444755	0.998471
4930581F22Rik	0.694129	0.0444914	0.998471
Marchf11	1.12505	0.0445098	0.998471
Trip13	0.32305	0.0445114	0.998471
Trpv2	-0.33648	0.045394	0.998471
Crlf2	-0.392957	0.0454787	0.998471
Tmem33	0.195349	0.0461263	0.998471
Gm20509	0.243029	0.0464543	0.998471
Slc38a9	-0.360829	0.0464603	0.998471
Fermt3	-0.204194	0.0464788	0.998471
1700087I21Rik	-2.07361	0.0465789	0.998471
Gnai2	-0.268709	0.0465838	0.998471
Ptov1	-0.230423	0.0466047	0.998471
Coro2a	-0.342031	0.0466386	0.998471
Gm30794	3.06963	0.0467094	0.998471
Sptbn4	0.681897	0.0467647	0.998471
Gm16096	1.86265	0.0469579	0.998471
Trpc4	-2.42136	0.0469762	0.998471
Tbc1d9	-0.362421	0.0470186	0.998471
Casp3	0.248518	0.047251	0.998471
Tmem104	-0.534672	0.0473234	0.998471
Dnajc5	-0.210097	0.0474276	0.998471
Tmco6	0.316864	0.0474401	0.998471
Tesk1	-0.418864	0.0475654	0.998471
Myh11	3.54873	0.047611	0.998471
Ube2q2	0.1939	0.0477486	0.998471
Nudt5	0.297288	0.0477673	0.998471
Washc1	-0.187297	0.0479421	0.998471
Map7d1	-0.345843	0.0480198	0.998471
Pld3	-0.478838	0.0480423	0.998471
Exoc6b	-0.297156	0.0482381	0.998471
Ccdc9b	0.428768	0.0483565	0.998471
Srsf10	0.21328	0.0484467	0.998471
Zfp989	1.50102	0.048809	0.998471
Ndc80	0.300979	0.0488719	0.998471
Ddx24	-0.29439	0.0488985	0.998471
Rgl1	-0.273253	0.0489054	0.998471
Aasdhppt	0.302573	0.0490281	0.998471
Pms1	0.363563	0.0490985	0.998471
Fbxl20	-0.31286	0.0497599	0.998471
Il18rap	0.304245	0.0497901	0.998471
Ranbp10	-0.274444	0.0498408	0.998471
Tbc1d22a	-0.25181	0.049935	0.998471

## Sheet: 6h SF188 pHGG + BV-2
gene	log2FC	p-value	p-adj
Gng4	-0.848779	0.000502593	0.997193
Lims2	-2.19672	0.00358908	0.997193
Comp	4.27017	0.00440865	0.997193
Trabd2b	-1.32765	0.00710842	0.997193
Mok	-0.641082	0.00850173	0.997193
9230114K14Rik	0.696609	0.00888113	0.997193
Rnf157	-0.382775	0.011272	0.997193
Ntn3	-3.91022	0.0116684	0.997193
Mtmr11	-2.43418	0.0118513	0.997193
Poln	1.23493	0.0129286	0.997193
C230035I16Rik	1.15086	0.0130823	0.997193
Cep70	0.247582	0.0132805	0.997193
Ak7	-1.64911	0.0137898	0.997193
Smco3	2.52611	0.0157938	0.997193
Plxna1	-0.398723	0.0167087	0.997193
Fam222a	-0.943733	0.0170916	0.997193
Map3k12	-0.340735	0.0191671	0.997193
Relb	-0.481322	0.019339	0.997193
Fgfrl1	-0.922588	0.0200077	0.997193
Ccm2	-0.194328	0.0206645	0.997193
Ldhd	-3.81039	0.0209527	0.997193
Nsmf	-0.545555	0.0230702	0.997193
Klhl6	0.315134	0.0237256	0.997193
Gm14488	3.69433	0.0237336	0.997193
Snord110	1.90981	0.0238134	0.997193
Nphp3	0.312761	0.0240898	0.997193
Gm22818	3.44946	0.0250598	0.997193
Pkd1	-0.378881	0.0255171	0.997193
Zbtb16	-0.467211	0.0260908	0.997193
Gnmt	3.11387	0.0271662	0.997193
Trp53inp1	-1.06983	0.0273565	0.997193
Egfl8	-3.13495	0.0278087	0.997193
Gm44257	1.70024	0.0279464	0.997193
H2ac10	2.6967	0.028837	0.997193
4930442G10Rik	3.71885	0.0289397	0.997193
Dnajc28	-3.18748	0.029075	0.997193
Gm44957	3.16472	0.0293392	0.997193
Ddx4	-3.25882	0.0296997	0.997193
P2rx1	1.84375	0.0299351	0.997193
Cuedc1	-0.345044	0.0301967	0.997193
Stradb	-0.425253	0.0306459	0.997193
Hmox1	-0.574241	0.0306796	0.997193
Gm14419	3.58355	0.0307369	0.997193
Nhsl2	-1.4526	0.0315843	0.997193
Abca3	-0.352963	0.0326328	0.997193
Dgki	-0.675994	0.0332081	0.997193
Gm25492	1.92381	0.0336934	0.997193
Wdr19	-0.386362	0.0338545	0.997193
Slc25a35	-1.07623	0.0341104	0.997193
Fam160b2	-0.316312	0.0343008	0.997193
Cdiptos	-1.04043	0.0354111	0.997193
Mir1950	3.34821	0.0356663	0.997193
Stx2	-0.275597	0.0356969	0.997193
Gdap1l1	-3.86887	0.0357596	0.997193
Pfn2	3.37858	0.0358972	0.997193
Bcs1l	-0.162617	0.0380146	0.997193
Gm23394	-1.38708	0.038042	0.997193
Pde7b	-0.911848	0.0382206	0.997193
Abcd4	-0.306666	0.038817	0.997193
C1qtnf12	-1.34469	0.0394014	0.997193
Tnfaip6	-1.34455	0.0405346	0.997193
Zfp972	0.998533	0.0413399	0.997193
Cttn	-3.69761	0.0416373	0.997193
Gm17087	1.04553	0.0423234	0.997193
Tmem150a	-2.6805	0.04252	0.997193
C030037D09Rik	-0.695058	0.0427238	0.997193
Celsr3	-0.894551	0.0430376	0.997193
Ern1	-0.353081	0.0439078	0.997193
4930554I06Rik	-3.05766	0.0441746	0.997193
Gm44238	3.30922	0.0442999	0.997193
Odf3l1	-1.30445	0.0447662	0.997193
Gm49573	-2.47305	0.0456272	0.997193
4921531C22Rik	0.523791	0.0456293	0.997193
Snora43	1.10707	0.0458911	0.997193
Gm49749	-2.51479	0.0469297	0.997193
Erp27	2.80773	0.0473354	0.997193
Carns1	-1.23568	0.0477372	0.997193
Tnfrsf4	-1.25484	0.0486531	0.997193
Tbxas1	0.489493	0.0487989	0.997193
Dapp1	0.142427	0.0489714	0.997193
0610043K17Rik	-3.22612	0.0495437	0.997193
A230028O05Rik	0.857553	0.0497559	0.997193

## Sheet: 3h SF8628 DMG + BV-2
gene	log2FC	p-value	p-adj
Fn1	9.12165	1.64849e-08	0.000486783
Col1a1	6.30928	5.84654e-06	0.0863213
Mir6236	-3.14169	1.05971e-05	0.104307
Pfn2	4.73471	0.00162373	0.999927
Col1a2	4.92595	0.00211691	0.999927
Tpm2	5.72117	0.00247841	0.999927
Mmp2	5.27357	0.00256458	0.999927
Gm3336	-4.29535	0.00367796	0.999927
Lars2	-0.492784	0.00439989	0.999927
Hmgxb4	0.22076	0.00580828	0.999927
Col6a3	4.44064	0.00611392	0.999927
Icos	1.42268	0.00658381	0.999927
Sptbn1	4.82864	0.00718095	0.999927
Bace1	4.20337	0.00889559	0.999927
Col4a2	2.61626	0.0111549	0.999927
Fan1	0.502034	0.0120676	0.999927
Serinc2	-3.88514	0.0125752	0.999927
Sp9	4.11946	0.0130011	0.999927
Gm20036	-2.39927	0.0138312	0.999927
Cavin1	1.59715	0.0151683	0.999927
Cdh24	-0.924382	0.0151723	0.999927
Ndrg4	1.82346	0.0158548	0.999927
Gm42421	0.462951	0.0161753	0.999927
Itga3	5.31946	0.0162326	0.999927
Nup210l	-1.73782	0.0166406	0.999927
Spx	3.74443	0.0166591	0.999927
Xrcc2	0.329471	0.0177875	0.999927
Nodal	-4.35778	0.0187598	0.999927
Gm19569	1.81047	0.0189665	0.999927
Cdh23	3.53426	0.0190011	0.999927
Slc9b2	-3.65065	0.0193825	0.999927
Tfap2a	1.00079	0.0195847	0.999927
Rell2	-1.63244	0.0196864	0.999927
Mest	4.54314	0.0198027	0.999927
Katnal1	0.38419	0.0206683	0.999927
Ptprg	4.20871	0.0214715	0.999927
Gnrh1	-2.15243	0.0227374	0.999927
Rnf168	0.244833	0.023138	0.999927
Slit1	-1.94321	0.0234396	0.999927
Dscam	3.75748	0.0235921	0.999927
Chrm4	3.5638	0.0236749	0.999927
Gm16091	1.76519	0.023881	0.999927
1700001G11Rik	1.15215	0.0249653	0.999927
Zbtb49	-0.404507	0.0250755	0.999927
Gm30889	-1.2193	0.0251114	0.999927
Irf4	-1.77986	0.0260903	0.999927
A230028O05Rik	-0.979215	0.0279122	0.999927
Gm11629	-2.203	0.0295916	0.999927
4930445N18Rik	3.18891	0.02975	0.999927
Zik1	0.399152	0.0310097	0.999927
Togaram2	3.38757	0.0311491	0.999927
Mapk8ip1	3.12224	0.0317814	0.999927
Gm4356	3.1963	0.0319069	0.999927
Srr	-0.516972	0.0319159	0.999927
Ankrd37	-1.16517	0.0320365	0.999927
Gm25540	2.72666	0.0331399	0.999927
Il18bp	-1.038	0.0332441	0.999927
Klhdc8b	-1.90528	0.0342844	0.999927
Aox2	-2.67487	0.0344822	0.999927
Senp8	0.396331	0.0345088	0.999927
Smarca1	4.54429	0.0350688	0.999927
Gm22362	1.98605	0.0352552	0.999927
Dqx1	-1.46405	0.0359676	0.999927
Arhgap22	-0.208871	0.036005	0.999927
Gm7879	-3.23508	0.0364648	0.999927
Fstl1	3.89169	0.0377921	0.999927
Ets1	4.38312	0.037967	0.999927
Zc3h12d	1.03851	0.0379781	0.999927
Myo1b	4.27523	0.0384241	0.999927
Fut7	-0.698843	0.0392144	0.999927
Mpp3	2.19809	0.0392549	0.999927
Gm48079	2.8157	0.0412076	0.999927
Amy1	-0.770889	0.0416875	0.999927
Slc22a4	-0.535232	0.0422865	0.999927
Wwc2	-0.601815	0.0426138	0.999927
Gm38973	2.83833	0.0431399	0.999927
Tcim	-1.01594	0.0450865	0.999927
Snord100	2.17511	0.0468103	0.999927
Dao	1.96862	0.0479342	0.999927
Igsf23	0.833914	0.0480788	0.999927
Zfp956	0.482079	0.0491922	0.999927
Gm20219	-1.45038	0.049306	0.999927
C030034I22Rik	0.442705	0.0497176	0.999927

## Sheet: 6h SF8628 DMG + BV-2
gene	log2FC	p-value	p-adj
Fn1	8.80362	5.17617e-08	0.00152847
Pfn2	6.05046	5.54599e-05	0.818838
Col1a1	4.49494	0.000493864	0.991893
Comp	4.65177	0.00171344	0.991893
Gm48825	2.39171	0.00312852	0.991893
Tpm2	5.46647	0.00398387	0.991893
Sccpdh	1.10866	0.0046567	0.991893
Sh2d5	2.20009	0.00478232	0.991893
Rnf157	-0.418206	0.00568422	0.991893
Kcna7	-1.19325	0.00737268	0.991893
Col1a2	4.35787	0.00754742	0.991893
Nphp3	0.364395	0.00846339	0.991893
Rab11fip2	-0.35475	0.00928975	0.991893
Gm44957	3.65309	0.0106034	0.991893
Bmp2k	-0.316754	0.0113198	0.991893
Snora47	-3.63656	0.011861	0.991893
Mst1r	3.84053	0.0118925	0.991893
Fgfrl1	-0.988559	0.0135263	0.991893
Tbx2	4.31746	0.014719	0.991893
Gm29686	2.34992	0.0149031	0.991893
4921531C22Rik	0.623322	0.0168203	0.991893
Serpinh1	1.88806	0.0170954	0.991893
Hand2os1	3.06662	0.0173942	0.991893
Casz1	-0.629967	0.0182926	0.991893
Poln	1.17153	0.0189896	0.991893
1700066B19Rik	0.858206	0.0195253	0.991893
Platr27	0.550294	0.0197142	0.991893
Snhg4	0.382389	0.0197154	0.991893
Gm49354	0.487131	0.0209966	0.991893
Col6a3	3.51571	0.0215084	0.991893
C230035I16Rik	1.07108	0.0216472	0.991893
Gm15672	0.904783	0.0221972	0.991893
Slc43a2	-0.441554	0.0227371	0.991893
Catsperg1	1.39261	0.023229	0.991893
Gm10053	0.638387	0.0234203	0.991893
Dvl1	-0.205789	0.023503	0.991893
Mpz	3.79744	0.0239329	0.991893
Ccdc157	-0.727206	0.0240517	0.991893
Cuedc1	-0.358828	0.0243764	0.991893
Cep70	0.225022	0.0247197	0.991893
Slc27a4	-0.292374	0.0247696	0.991893
Gm7075	4.1503	0.0257495	0.991893
Mpp2	-3.00327	0.0260928	0.991893
Cct6b	3.37225	0.026128	0.991893
Hspe1-rs1	0.715223	0.0266876	0.991893
Ppp1r27	1.63152	0.0267296	0.991893
Ccdc162	0.697251	0.0269236	0.991893
Rap1gap	-0.450818	0.0272953	0.991893
Relb	-0.453129	0.0275508	0.991893
Nsmf	-0.529053	0.0277385	0.991893
Nudcd3	-0.148858	0.0278619	0.991893
1810024B03Rik	0.55909	0.0279673	0.991893
Gm22455	2.18579	0.028159	0.991893
Gm48102	1.18479	0.0292751	0.991893
Gm2822	2.3892	0.0301578	0.991893
Cnih2	-3.40285	0.0308585	0.991893
Ddx4	-3.23437	0.0309463	0.991893
Snora9	1.20916	0.0312531	0.991893
Gm22818	3.33666	0.0316002	0.991893
Snord71	-3.74658	0.0317572	0.991893
Hmcn2	1.57734	0.0317654	0.991893
Slc12a6	-0.24166	0.0326904	0.991893
9130230N09Rik	0.705291	0.0330715	0.991893
Gm45495	-1.5296	0.0332947	0.991893
Gm16973	0.63157	0.0334799	0.991893
C1qtnf12	-1.41376	0.0336195	0.991893
Ptpre	-0.252023	0.033739	0.991893
Aox2	2.3581	0.0342479	0.991893
Rpl36-ps4	4.29952	0.0350316	0.991893
Myo1b	4.35916	0.0352924	0.991893
Usp3	0.227606	0.0354084	0.991893
Creld1	-0.276878	0.0354091	0.991893
Mir6960	3.18822	0.0362086	0.991893
Epb41l4aos	0.523983	0.036849	0.991893
Tsacc	0.594933	0.0373869	0.991893
Zcwpw2	3.33878	0.0380317	0.991893
Arel1	-0.309344	0.0389077	0.991893
Jam2	0.924848	0.0389078	0.991893
Drc3	0.576176	0.0389133	0.991893
Stc1	5.01471	0.0389431	0.991893
Art3	-3.02004	0.0390592	0.991893
2010016I18Rik	-0.70895	0.0390754	0.991893
Zbtb37	-0.25904	0.0391809	0.991893
Gm10782	1.807	0.0392465	0.991893
Atp1b1	4.7154	0.0396624	0.991893
Eid3	0.920553	0.0399156	0.991893
Hoxa6	-3.0525	0.0405273	0.991893
Apmap	-0.17156	0.040663	0.991893
Gm14488	3.38615	0.0412312	0.991893
mt-Nd6	0.730263	0.041466	0.991893
Gng4	-0.486718	0.0415171	0.991893
Hsd17b14	-0.579202	0.0420703	0.991893
Snord89	1.42928	0.0421088	0.991893
Dtx1	-0.367565	0.0421496	0.991893
Polr2f	0.277758	0.0425037	0.991893
Gm27506	3.64517	0.042537	0.991893
Parvg	-0.167571	0.0430767	0.991893
Csn3	-2.22515	0.0436043	0.991893
Muc3	2.31279	0.0437255	0.991893
Rbsn	-0.232074	0.0439343	0.991893
Dgki	-0.638543	0.0440534	0.991893
Haus3	0.308892	0.0445917	0.991893
Mcts2	0.253792	0.0446724	0.991893
Gm34256	0.502263	0.0447174	0.991893
Stx2	-0.263067	0.0449352	0.991893
H2bc13	3.16816	0.0450109	0.991893
Ppt2	-0.250329	0.0453524	0.991893
5430403G16Rik	0.967149	0.0462136	0.991893
A430108G06Rik	0.685441	0.0465473	0.991893
Acbd4	-0.364859	0.0470023	0.991893
Gm13025	-3.20315	0.0473551	0.991893
Ptgir	-0.275627	0.0481372	0.991893
Gm10432	-3.21734	0.0486464	0.991893
Icos	0.981888	0.0486595	0.991893
AC159819.1	0.623073	0.0492672	0.991893
Prss23	4.40129	0.0492749	0.991893
Hdhd5	-0.277495	0.0493899	0.991893
Gm9899	-3.39974	0.0494838	0.991893
Armt1	0.217088	0.0495395	0.991893
Aasdhppt	0.301321	0.0497554	0.991893

## Sheet: human DMG comparison
	3h coculture BV-2 + SF8628 with TAMs DMG			6h coculture BV-2 + SF8628 with TAMs DMG
	gene			gene
	Fam228a			Spats1
	Nhlrc4			Cyp46a1
	Thsd1			Bpi
	Tbr1			Myo16
	Arhgef28			Mest
	Pcbp3			Gpr158
	Msh4			Mettl21c
	Mest			Gnmt
	Gpr158			Arhgef37
	Mettl21c			Mir877
	Phldb2			Mamdc2
	Cc2d2b			Capns2
	Mamdc2			Fam178b
	Tjp1			Cyp2e1
	Stmn2			Erg
	Smarca1			Smarca1
	Gnb3			Plekhd1
	Armc4			Prss37
	Enpp2			Ptpn21
	Pax6			Gdap1
	Lama4			Erp27
	Sema3c			Usp11
	Col6a3			Mboat2
	Nfib			Col6a3
	Slc9b2			Cpt1c
	Cgn			Sox9
	Sox9			Ccdc114
	Tuba4a			Dync1i1
	Spata9			Mfsd2a
	Plekha7			Mpp2
	Actn2			Plekha7
	Rhov			Ddr2
	Col4a2			Stk39
	Itga3			Itga3
	Vwa3a			Nkpd1
	Slc6a15			Proz
	Prss23			Slc6a15
	Ldb3			Prss23
	Klhl13			Dkk2
	Nid1			Shc3
	Grem1			Rspo1
	Fam167a			Dll3
	Prrt2			Krt76
	Hspa1a			Snora47
	S100a5			Chrnb4
	Nova1			Grem1
	Pcolce			Lzts1
	Nr2f2			F11r
	Sparc			Arg1
	Gem			Hspa1a
	Stc1			Cers1
	Bdnf			Nt5e
	Trib2			Nr2f2
	Fads3			Stc1
	Adamts13			Adamts13
	Dnajc6			Prrt1
	Mpp3			Plcb1
	Col1a2			Col1a2
	Dpyd			Chst1
	F2rl2			Wdr63
	Kirrel			L1cam
	Coch			Col5a2
	Rasd2			Liph
	Prkcz			Grin3b
	Col5a2			Chrna2
	Itgbl1			Prodh
	Robo1			Gpc1
	Olig2			Cabp1
	Kctd15			Igfbp2
	Spock1			Clec12b
	Cfd			Cnn2
	Pdzd9			Itga2b
	Ptpn3			Plxna4
	Spock2			Il22ra1
	Atp8a2			Lilra5
	Itgb8			Sp7
	Igfbp2			Igfbp5
	Diras1			Dcst1
	Cldn15			Sema3b
	Vil1			Otoa
	Kcne1			Cav1
	Golga7b			G0s2
	Peg3			Fn1
	Fgfr4			Ramp1
	Scrt2			Fmn2
	Cav1			Axin2
	S100a2			Ablim3
	Icam4			Col1a1
	Efna5
	Fn1
	Col6a1
	Fndc8
	Pawr
	Serinc2
	Col1a1
