# Supplementary material for: Microglia in diffuse midline glioma contribute to extracellular matrix remodelling and cancer cell invasion
Source: Cell Death Dis. 2026 May 30;17(1):517. doi: 10.1038/s41419-026-08891-y (PMC13222350; doi:10.1038/s41419-026-08891-y)
Supplement: Supplementary file 4 — Supplementary Table 3 [file 41419_2026_8891_MOESM4_ESM.xlsx]

## Sheet: Supplementary Table 3. Statisti
Supplementary Table 3. Statistical analysis organized per figure.
Figure 1
Figure 2
Supplementary Figure 2
Figure 4
Supplementary Figure 4
Figure 5
Supplementary Figure 5

## Sheet: Figure 1
	Figure 1b				Figure 1c
	Number of microglia				IBA1/AIF1 intensity
	Table Analyzed	Figure 1 no, IBA1+			Table Analyzed	Figure 1 IBA1 intensity
	Column B	DMG			Column B	DMG
	vs.	vs,			vs.	vs,
	Column A	Control Tissue			Column A	Control Tissue
	Unpaired t test				Unpaired t test
	P value	<0,001			P value	<0,001
	P value summary	***			P value summary	***
	Significantly different (P < 0.05)?	Yes			Significantly different (P < 0.05)?	Yes
	One- or two-tailed P value?	Two-tailed			One- or two-tailed P value?	Two-tailed
	t, df	t=4,206, df=31			t, df	t=14,82, df=231
	How big is the difference?				How big is the difference?
	Mean of column A	21.9			Mean of column A	14.85
	Mean of column B	48.74			Mean of column B	78.31
	Difference between means (B - A) ± SEM	26,84 ± 6,382			Difference between means (B - A) ± SEM	63,45 ± 4,283
	95% confidence interval	13,82 to 39,85			95% confidence interval	55,02 to 71,89
	R squared (eta squared)	0.3633			R squared (eta squared)	0.4872
	F test to compare variances				F test to compare variances
	F, DFn, Dfd	3,831, 22, 9			F, DFn, Dfd	12,79, 181, 50
	P value	0.04			P value	<0,001
	P value summary	*			P value summary	***
	Significantly different (P < 0.05)?	Yes			Significantly different (P < 0.05)?	Yes
	Data analyzed				Data analyzed
	Sample size, column A	10			Sample size, column A	51
	Sample size, column B	23			Sample size, column B	182

## Sheet: Figure 2
	Figure 2e, f, g, h
	SF8628 DMG-stimulated microglia vs. SF188 pHGG-stimulated microglia
	Time	Gene name	log2FoldChange	pvalue	-LOG10(Pvalue)	padj	ID	Gene description
	6h	Fn1	5.54368	1.78001e-05	4.74958	0.262809	ENSMUSG00000026193	fibronectin 1 [Source:MGI Symbol;Acc:MGI:95566]
	6h	Col1a1	6.12171	1.29343e-05	4.88826	0.262809	ENSMUSG00000001506	collagen, type I, alpha 1 [Source:MGI Symbol;Acc:MGI:88467]
	6h	Col1a2	4.19465	0.0101231	1.99469	1	ENSMUSG00000029661	collagen, type I, alpha 2 [Source:MGI Symbol;Acc:MGI:88468]
	6h	Col6a3	2.79708	0.0476047	1.32235	1	ENSMUSG00000048126	collagen, type VI, alpha 3 [Source:MGI Symbol;Acc:MGI:88461]

## Sheet: Supplementary Figure 2
	Supplementary Figure 2e, f, g, h
	SF8628 DMG-stimulated microglia vs. SF188 pHGG-stimulated microglia
	Time	Gene name	log2FoldChange	pvalue	-LOG10(Pvalue)	padj	ID	Gene description
	3h	Fn1	3.80504	0.000941754	3.02606	1	ENSMUSG00000026193	fibronectin 1 [Source:MGI Symbol;Acc:MGI:95566]
	3h	Col1a1	3.75097	6.86638e-05	4.16327	1	ENSMUSG00000001506	collagen, type I, alpha 1 [Source:MGI Symbol;Acc:MGI:88467]
	3h	Col1a2	1.32272	0.280845	0.551534	1	ENSMUSG00000029661	collagen, type I, alpha 2 [Source:MGI Symbol;Acc:MGI:88468]
	3h	Col6a3	3.07055	0.0300631	1.52197	1	ENSMUSG00000048126	collagen, type VI, alpha 3 [Source:MGI Symbol;Acc:MGI:88461]

## Sheet: Figure 4
	Figure 4a																		Figure 4b																	Figure 4c
	Fn1 (3h) RT-qPCR																		Fn1 (24h) RT-qPCR																	FN1 (3h) immunoblot
	Table Analyzed	3h Fn1					Number of families	1											Table Analyzed	Fn1 24hr coculture					Number of families	1										Table Analyzed	FN1 3h					Number of families	1
	Data sets analyzed	A-C					Number of comparisons per family	3											Data sets analyzed	A-C					Number of comparisons per family	3										Data sets analyzed	A-C					Number of comparisons per family	3
							Alpha	0.05																	Alpha	0.05																Alpha	0.05
	ANOVA summary																		ANOVA summary																	ANOVA summary
	F	4.942					Tukey's multiple comparisons test	Mean Diff,	95,00% CI of diff,	Below threshold?	Summary	Adjusted P Value							F	8.987					Tukey's multiple comparisons test	Mean Diff,	95,00% CI of diff,	Below threshold?	Summary	Adjusted P Value						F	2.366					Tukey's multiple comparisons test	Mean Diff,	95,00% CI of diff,	Below threshold?	Summary	Adjusted P Value
	P value	0.0356					mono BV-2 vs. SF188 BV-2	-0.4175	-139,6 to 138,8	No	ns	>0,9999	A-B						P value	0.0072					Mono BV2 vs. BV2 (SF188)	0.5059	-7,170 to 8,182	No	ns	0.9815	A-B					P value	0.1494					mono vs. SF188	-0.6843	-2,097 to 0,7288	No	ns	0.404	A-B
	P value summary	*					mono BV-2 vs. SF8628 BV-2	-136	-275,2 to 3,245	No	ns	0.0553	A-C						P value summary	**					Mono BV2 vs. BV2(8628)	-9.831	-17,51 to -2,155	Yes	*	0.0149	A-C					P value summary	ns					mono vs. SF8628	-1.089	-2,502 to 0,3241	No	ns	0.134	A-C
	Significant diff. among means (P < 0.05)?	Yes					SF188 BV-2 vs. SF8628 BV-2	-135.6	-274,8 to 3,662	No	ns	0.0561	B-C						Significant diff. among means (P < 0.05)?	Yes					BV2 (SF188) vs. BV2(8628)	-10.34	-18,01 to -2,661	Yes	*	0.0112	B-C					Significant diff. among means (P < 0.05)?	No					SF188 vs. SF8628	-0.4047	-1,818 to 1,008	No	ns	0.7125	B-C
	R squared	0.5234																	R squared	0.6663																R squared	0.3446
							Test details	Mean 1	Mean 2	Mean Diff,	SE of diff,	n1	n2	q	DF										Test details	Mean 1	Mean 2	Mean Diff,	SE of diff,	n1	n2	q	DF									Test details	Mean 1	Mean 2	Mean Diff,	SE of diff,	n1	n2	q
	Brown-Forsythe test						mono BV-2 vs. SF188 BV-2	1	1.418	-0.4175	49.87	4	4	0.01184	9				Brown-Forsythe test						Mono BV2 vs. BV2 (SF188)	1	0.4941	0.5059	2.749	4	4	0.2603	9			Brown-Forsythe test						mono vs. SF188	1	1.684	-0.6843	0.5061	4	4	1.912
	F (DFn, DFd)	2,416 (2, 9)					mono BV-2 vs. SF8628 BV-2	1	137	-136	49.87	4	4	3.856	9				F (DFn, DFd)	3,168 (2, 9)					Mono BV2 vs. BV2(8628)	1	10.83	-9.831	2.749	4	4	5.057	9			F (DFn, DFd)	7,253 (2, 9)					mono vs. SF8628	1	2.089	-1.089	0.5061	4	4	3.043
	P value	0.1445					SF188 BV-2 vs. SF8628 BV-2	1.418	137	-135.6	49.87	4	4	3.845	9				P value	0.0909					BV2 (SF188) vs. BV2(8628)	0.4941	10.83	-10.34	2.749	4	4	5.318	9			P value	0.0133					SF188 vs. SF8628	1.684	2.089	-0.4047	0.5061	4	4	1.131
	P value summary	ns																	P value summary	ns																P value summary	*
	Are SDs significantly different (P < 0.05)?	No																	Are SDs significantly different (P < 0.05)?	No																Are SDs significantly different (P < 0.05)?	Yes
	Bartlett's test																		Bartlett's test																	Bartlett's test
	Bartlett's statistic (corrected)																		Bartlett's statistic (corrected)																	Bartlett's statistic (corrected)
	P value																		P value																	P value
	P value summary																		P value summary																	P value summary
	Are SDs significantly different (P < 0.05)?																		Are SDs significantly different (P < 0.05)?																	Are SDs significantly different (P < 0.05)?
	ANOVA table	SS	DF	MS	F (DFn, DFd)	P value													ANOVA table	SS	DF	MS	F (DFn, DFd)	P value												ANOVA table	SS	DF	MS	F (DFn, DFd)	P value
	Treatment (between columns)	49157	2	24579	F (2, 9) = 4,942	P=0,0356													Treatment (between columns)	271.7	2	135.8	F (2, 9) = 8,987	P=0,0072												Treatment (between columns)	2.424	2	1.212	F (2, 9) = 2,366	P=0,1494
	Residual (within columns)	44758	9	4973															Residual (within columns)	136	9	15.12														Residual (within columns)	4.611	9	0.5123
	Total	93915	11																Total	407.7	11															Total	7.035	11
	Data summary																		Data summary																	Data summary
	Number of treatments (columns)	3																	Number of treatments (columns)	3																Number of treatments (columns)	3
	Number of values (total)	12																	Number of values (total)	12																Number of values (total)	12
	Figure 4a																		Figure 4b																	Figure 4c
	Fn1 (6h) RT-qPCR																		Fn1 (48h) RT-qPCR																	FN1 (6h) immunoblot
	Table Analyzed	6h Fn1					Number of families	1											Table Analyzed	Fn1 48hr coculture					Number of families	1										Table Analyzed	FN1 6h					Number of families	1
	Data sets analyzed	A-C					Number of comparisons per family	3											Data sets analyzed	A-C					Number of comparisons per family	3										Data sets analyzed	A-C					Number of comparisons per family	3
							Alpha	0.05																	Alpha	0.05																Alpha	0.05
	ANOVA summary																		ANOVA summary																	ANOVA summary
	F	4.181					Tukey's multiple comparisons test	Mean Diff,	95,00% CI of diff,	Below threshold?	Summary	Adjusted P Value							F	0.6258					Tukey's multiple comparisons test	Mean Diff,	95,00% CI of diff,	Below threshold?	Summary	Adjusted P Value						F	14.03					Tukey's multiple comparisons test	Mean Diff,	95,00% CI of diff,	Below threshold?	Summary	Adjusted P Value
	P value	0.052					mono BV-2 vs. SF188 BV-2	-0.615	-163,3 to 162,1	No	ns	>0,9999	A-B						P value	0.5566					Mono BV2 vs. BV2 (SF188)	0.2179	-0,6922 to 1,128	No	ns	0.787	A-B					P value	0.0017					mono vs. SF188	-0.5863	-1,679 to 0,5060	No	ns	0.3364	A-B
	P value summary	ns					mono BV-2 vs. SF8628 BV-2	-146.2	-308,9 to 16,46	No	ns	0.0776	A-C						P value summary	ns					Mono BV2 vs. BV2(8628)	-0.1443	-1,054 to 0,7657	No	ns	0.8988	A-C					P value summary	**					mono vs. SF8628	-2.015	-3,107 to -0,9222	Yes	**	0.0016	A-C
	Significant diff. among means (P < 0.05)?	No					SF188 BV-2 vs. SF8628 BV-2	-145.6	-308,3 to 17,08	No	ns	0.0789	B-C						Significant diff. among means (P < 0.05)?	No					BV2 (SF188) vs. BV2(8628)	-0.3622	-1,272 to 0,5479	No	ns	0.5314	B-C					Significant diff. among means (P < 0.05)?	Yes					SF188 vs. SF8628	-1.428	-2,521 to -0,3359	Yes	*	0.0133	B-C
	R squared	0.4816																	R squared	0.1221																R squared	0.7571
							Test details	Mean 1	Mean 2	Mean Diff,	SE of diff,	n1	n2	q	DF										Test details	Mean 1	Mean 2	Mean Diff,	SE of diff,	n1	n2	q	DF									Test details	Mean 1	Mean 2	Mean Diff,	SE of diff,	n1	n2	q
	Brown-Forsythe test						mono BV-2 vs. SF188 BV-2	1	1.615	-0.615	58.26	4	4	0.01493	9				Brown-Forsythe test						Mono BV2 vs. BV2 (SF188)	1	0.7821	0.2179	0.3259	4	4	0.9452	9			Brown-Forsythe test						mono vs. SF188	1	1.586	-0.5863	0.3912	4	4	2.119
	F (DFn, DFd)	21,95 (2, 9)					mono BV-2 vs. SF8628 BV-2	1	147.2	-146.2	58.26	4	4	3.549	9				F (DFn, DFd)	2,563 (2, 9)					Mono BV2 vs. BV2(8628)	1	1.144	-0.1443	0.3259	4	4	0.6261	9			F (DFn, DFd)	5,811 (2, 9)					mono vs. SF8628	1	3.015	-2.015	0.3912	4	4	7.282
	P value	0.0003					SF188 BV-2 vs. SF8628 BV-2	1.615	147.2	-145.6	58.26	4	4	3.534	9				P value	0.1315					BV2 (SF188) vs. BV2(8628)	0.7821	1.144	-0.3622	0.3259	4	4	1.571	9			P value	0.024					SF188 vs. SF8628	1.586	3.015	-1.428	0.3912	4	4	5.163
	P value summary	***																	P value summary	ns																P value summary	*
	Are SDs significantly different (P < 0.05)?	Yes																	Are SDs significantly different (P < 0.05)?	No																Are SDs significantly different (P < 0.05)?	Yes
	Bartlett's test																		Bartlett's test																	Bartlett's test
	Bartlett's statistic (corrected)																		Bartlett's statistic (corrected)																	Bartlett's statistic (corrected)
	P value																		P value																	P value
	P value summary																		P value summary																	P value summary
	Are SDs significantly different (P < 0.05)?																		Are SDs significantly different (P < 0.05)?																	Are SDs significantly different (P < 0.05)?
	ANOVA table	SS	DF	MS	F (DFn, DFd)	P value													ANOVA table	SS	DF	MS	F (DFn, DFd)	P value												ANOVA table	SS	DF	MS	F (DFn, DFd)	P value
	Treatment (between columns)	56766	2	28383	F (2, 9) = 4,181	P=0,0520													Treatment (between columns)	0.2659	2	0.133	F (2, 9) = 0,6258	P=0,5566												Treatment (between columns)	8.589	2	4.295	F (2, 9) = 14,03	P=0,0017
	Residual (within columns)	61103	9	6789															Residual (within columns)	1.912	9	0.2125														Residual (within columns)	2.755	9	0.3061
	Total	117868	11																Total	2.178	11															Total	11.34	11
	Data summary																		Data summary																	Data summary
	Number of treatments (columns)	3																	Number of treatments (columns)	3																Number of treatments (columns)	3
	Number of values (total)	12																	Number of values (total)	12																Number of values (total)	12
[truncated: 29 more columns]

## Sheet: Supplementary Figure 4
Suppementary Figure 4a																Supplementary Figure 4b																Supplementary Figure 4d																Supplementary Figure 4e
Col1a1 (3h) RT-qPCR																COL1A1 (3h) immunoblot																COL1A1 (3h) immunocytochemistry																SF8628 migration RGDS and Avapritinib treatment
Table Analyzed	3h Col1a1					Number of families	1									Table Analyzed	COL1A1_140kDa 3h					Number of families	1									Table Analyzed	3h_COL1A1_3reps					Number of families	1									Table Analyzed	SF8628 to FBS + drugs
Data sets analyzed	A-C					Number of comparisons per family	3									Data sets analyzed	A-C					Number of comparisons per family	3									Data sets analyzed	A-C					Number of comparisons per family	3									Data sets analyzed	A-C
						Alpha	0.05															Alpha	0.05															Alpha	0.05
ANOVA summary																ANOVA summary																ANOVA summary																ANOVA summary
F	6.471					Tukey's multiple comparisons test	Mean Diff,	95,00% CI of diff,	Below threshold?	Summary	Adjusted P Value					F	0.8576					Tukey's multiple comparisons test	Mean Diff,	95,00% CI of diff,	Below threshold?	Summary	Adjusted P Value					F	1.234					Tukey's multiple comparisons test	Mean Diff,	95,00% CI of diff,	Below threshold?	Summary	Adjusted P Value					F	1.869
P value	0.0181					mono BV-2 vs. SF188 BV-2	0.17	-7,229 to 7,569	No	ns	0.9977	A-B				P value	0.4703					mono vs. pHGG	-0.2298	-1,158 to 0,6982	No	ns	0.7393	A-B				P value	0.3557					mono BV-2 vs. SF188 BV-2	-1404	-4614 to 1807	No	ns	0.4256	A-B				P value	0.2095
P value summary	*					mono BV-2 vs. SF8628 BV-2	-8.17	-15,57 to -0,7712	Yes	*	0.0318	A-C				P value summary	ns					mono vs. DMG	-0.3943	-1,322 to 0,5337	No	ns	0.4436	A-C				P value summary	ns					mono BV-2 vs. SF8628 BV-2	-1443	-4653 to 1768	No	ns	0.4082	A-C				P value summary	ns
Significant diff. among means (P < 0.05)?	Yes					SF188 BV-2 vs. SF8628 BV-2	-8.34	-15,74 to -0,9412	Yes	*	0.0287	B-C				Significant diff. among means (P < 0.05)?	No					pHGG vs. DMG	-0.1645	-1,092 to 0,7635	No	ns	0.8533	B-C				Significant diff. among means (P < 0.05)?	No					SF188 BV-2 vs. SF8628 BV-2	-39.25	-3250 to 3171	No	ns	0.9992	B-C				Significant diff. among means (P < 0.05)?	No
R squared	0.5898															R squared	0.2223															R squared	0.2915															R squared	0.2934
						Test details	Mean 1	Mean 2	Mean Diff,	SE of diff,	n1	n2	q	DF								Test details	Mean 1	Mean 2	Mean Diff,	SE of diff,	n1	n2	q	DF								Test details	Mean 1	Mean 2	Mean Diff,	SE of diff,	n1	n2	q	DF
Brown-Forsythe test						mono BV-2 vs. SF188 BV-2	1	0.83	0.17	2.65	4	4	0.09072	9		Brown-Forsythe test						mono vs. pHGG	1	1.23	-0.2298	0.3024	3	3	1.075	6		Brown-Forsythe test						mono BV-2 vs. SF188 BV-2	5793	7197	-1404	1046	3	3	1.897	6		Brown-Forsythe test
F (DFn, DFd)	14,17 (2, 9)					mono BV-2 vs. SF8628 BV-2	1	9.17	-8.17	2.65	4	4	4.36	9		F (DFn, DFd)	0,9056 (2, 6)					mono vs. DMG	1	1.394	-0.3943	0.3024	3	3	1.844	6		F (DFn, DFd)	1,121 (2, 6)					mono BV-2 vs. SF8628 BV-2	5793	7236	-1443	1046	3	3	1.95	6		F (DFn, DFd)	3,104 (2, 9)
P value	0.0017					SF188 BV-2 vs. SF8628 BV-2	0.83	9.17	-8.34	2.65	4	4	4.451	9		P value	0.4532					pHGG vs. DMG	1.23	1.394	-0.1645	0.3024	3	3	0.7692	6		P value	0.3859					SF188 BV-2 vs. SF8628 BV-2	7197	7236	-39.25	1046	3	3	0.05305	6		P value	0.0943
P value summary	**															P value summary	ns															P value summary	ns															P value summary	ns
Are SDs significantly different (P < 0.05)?	Yes															Are SDs significantly different (P < 0.05)?	No															Are SDs significantly different (P < 0.05)?	No															Are SDs significantly different (P < 0.05)?	No
Bartlett's test																Bartlett's test																Bartlett's test																Bartlett's test
Bartlett's statistic (corrected)																Bartlett's statistic (corrected)																Bartlett's statistic (corrected)																Bartlett's statistic (corrected)
P value																P value																P value																P value
P value summary																P value summary																P value summary																P value summary
Are SDs significantly different (P < 0.05)?																Are SDs significantly different (P < 0.05)?																Are SDs significantly different (P < 0.05)?																Are SDs significantly different (P < 0.05)?
ANOVA table	SS	DF	MS	F (DFn, DFd)	P value											ANOVA table	SS	DF	MS	F (DFn, DFd)	P value											ANOVA table	SS	DF	MS	F (DFn, DFd)	P value											ANOVA table	SS
Treatment (between columns)	181.8	2	90.89	F (2, 9) = 6,471	P=0,0181											Treatment (between columns)	0.2353	2	0.1177	F (2, 6) = 0,8576	P=0,4703											Treatment (between columns)	4053638	2	2026819	F (2, 6) = 1,234	P=0,3557											Treatment (between columns)	1.285
Residual (within columns)	126.4	9	14.04													Residual (within columns)	0.8232	6	0.1372													Residual (within columns)	9853767	6	1642294													Residual (within columns)	3.095
Total	308.2	11														Total	1.059	8														Total	13907405	8														Total	4.38
Data summary																Data summary																Data summary																Data summary
Number of treatments (columns)	3															Number of treatments (columns)	3															Number of treatments (columns)	3															Number of treatments (columns)	3
Number of values (total)	12															Number of values (total)	9															Number of values (total)	9															Number of values (total)	12
Suppementary Figure 4a																Supplementary Figure 4b																Supplementary Figure 4d
Col1a1 (6h) RT-qPCR																COL1A1 (6h) immunoblot																COL1A1 (6h) immunocytochemistry
Table Analyzed	6h Col1a1					Number of families	1									Table Analyzed	COL1A1_140kDa 6h					Number of families	1									Table Analyzed	6h_COL1A1_3reps					Number of families	1
Data sets analyzed	A-C					Number of comparisons per family	3									Data sets analyzed	A-C					Number of comparisons per family	3									Data sets analyzed	A-C					Number of comparisons per family	3
						Alpha	0.05															Alpha	0.05															Alpha	0.05
ANOVA summary																ANOVA summary																ANOVA summary
F	6.523					Tukey's multiple comparisons test	Mean Diff,	95,00% CI of diff,	Below threshold?	Summary	Adjusted P Value					F	0.9574					Tukey's multiple comparisons test	Mean Diff,	95,00% CI of diff,	Below threshold?	Summary	Adjusted P Value					F	0.685					Tukey's multiple comparisons test	Mean Diff,	95,00% CI of diff,	Below threshold?	Summary	Adjusted P Value
P value	0.0177					mono BV-2 vs. SF188 BV-2	0.2425	-3,657 to 4,142	No	ns	0.9835	A-B				P value	0.4356					mono vs. pHGG	0.3844	-0,5030 to 1,272	No	ns	0.4314	A-B				P value	0.5396					mono BV-2 vs. SF188 BV-2	1321	-2786 to 5428	No	ns	0.6108	A-B
P value summary	*					mono BV-2 vs. SF8628 BV-2	-4.243	-8,142 to -0,3429	Yes	*	0.0341	A-C				P value summary	ns					mono vs. DMG	0.2887	-0,5988 to 1,176	No	ns	0.6045	A-C				P value summary	ns					mono BV-2 vs. SF8628 BV-2	1390	-2717 to 5497	No	ns	0.5821	A-C
Significant diff. among means (P < 0.05)?	Yes					SF188 BV-2 vs. SF8628 BV-2	-4.485	-8,385 to -0,5854	Yes	*	0.026	B-C				Significant diff. among means (P < 0.05)?	No					pHGG vs. DMG	-0.09573	-0,9832 to 0,7917	No	ns	0.942	B-C				Significant diff. among means (P < 0.05)?	No					SF188 BV-2 vs. SF8628 BV-2	68.86	-4038 to 4176	No	ns	0.9985	B-C
R squared	0.5917															R squared	0.2419															R squared	0.1859
						Test details	Mean 1	Mean 2	Mean Diff,	SE of diff,	n1	n2	q	DF								Test details	Mean 1	Mean 2	Mean Diff,	SE of diff,	n1	n2	q	DF								Test details	Mean 1	Mean 2	Mean Diff,	SE of diff,	n1	n2	q	DF
Brown-Forsythe test						mono BV-2 vs. SF188 BV-2	1	0.7575	0.2425	1.397	4	4	0.2455	9		Brown-Forsythe test						mono vs. pHGG	1	0.6156	0.3844	0.2892	3	3	1.88	6		Brown-Forsythe test						mono BV-2 vs. SF188 BV-2	7990	6668	1321	1339	3	3	1.396	6
F (DFn, DFd)	20,82 (2, 9)					mono BV-2 vs. SF8628 BV-2	1	5.243	-4.243	1.397	4	4	4.296	9		F (DFn, DFd)	1,784 (2, 6)					mono vs. DMG	1	0.7113	0.2887	0.2892	3	3	1.412	6		F (DFn, DFd)	0,3756 (2, 6)					mono BV-2 vs. SF8628 BV-2	7990	6600	1390	1339	3	3	1.469	6
P value	0.0004					SF188 BV-2 vs. SF8628 BV-2	0.7575	5.243	-4.485	1.397	4	4	4.541	9		P value	0.2465					pHGG vs. DMG	0.6156	0.7113	-0.09573	0.2892	3	3	0.4681	6		P value	0.702					SF188 BV-2 vs. SF8628 BV-2	6668	6600	68.86	1339	3	3	0.07275	6
P value summary	***															P value summary	ns															P value summary	ns
Are SDs significantly different (P < 0.05)?	Yes															Are SDs significantly different (P < 0.05)?	No															Are SDs significantly different (P < 0.05)?	No
Bartlett's test																Bartlett's test																Bartlett's test
Bartlett's statistic (corrected)																Bartlett's statistic (corrected)																Bartlett's statistic (corrected)
P value																P value																P value
P value summary																P value summary																P value summary
Are SDs significantly different (P < 0.05)?																Are SDs significantly different (P < 0.05)?																Are SDs significantly different (P < 0.05)?
ANOVA table	SS	DF	MS	F (DFn, DFd)	P value											ANOVA table	SS	DF	MS	F (DFn, DFd)	P value											ANOVA table	SS	DF	MS	F (DFn, DFd)	P value
Treatment (between columns)	50.9	2	25.45	F (2, 9) = 6,523	P=0,0177											Treatment (between columns)	0.2403	2	0.1201	F (2, 6) = 0,9574	P=0,4356											Treatment (between columns)	3682478	2	1841239	F (2, 6) = 0,6850	P=0,5396
Residual (within columns)	35.11	9	3.902													Residual (within columns)	0.7529	6	0.1255													Residual (within columns)	16126730	6	2687788
Total	86.01	11														Total	0.9932	8														Total	19809208	8
Data summary																Data summary																Data summary
Number of treatments (columns)	3															Number of treatments (columns)	3															Number of treatments (columns)	3
Number of values (total)	12															Number of values (total)	9															Number of values (total)	9
[truncated: 18 more columns]

## Sheet: Figure 5
Figure 5d																Figure 5e
FN1 (6h) immunoblot iPSC microglia																SF8628 migration (iPSC microglia) RGDS and Avapritininb treatment
Table Analyzed	FN1 6h					Number of families	1									Table Analyzed	SF8628 plus microglia - SF8628 invasion					Number of families	1
Data sets analyzed	A-C					Number of comparisons per family	3									Data sets analyzed	A-C					Number of comparisons per family	3
						Alpha	0.05															Alpha	0.05
ANOVA summary																ANOVA summary
F	11.87					Tukey's multiple comparisons test	Mean Diff,	95,00% CI of diff,	Below threshold?	Summary	Adjusted P Value					F	23.18					Tukey's multiple comparisons test	Mean Diff,	95,00% CI of diff,	Below threshold?	Summary	Adjusted P Value
P value	0.0082					mono vs. SF188	-0.5279	-1,608 to 0,5523	No	ns	0.3557	A-B				P value	0.0015					DMSO vs. RGDS	0.5767	0,2464 to 0,9069	Yes	**	0.0042	A-B
P value summary	**					mono vs. SF8628	-1.677	-2,758 to -0,5972	Yes	**	0.0074	A-C				P value summary	**					DMSO vs. AVAP	0.68	0,3497 to 1,010	Yes	**	0.0018	A-C
Significant diff. among means (P < 0.05)?	Yes					SF188 vs. SF8628	-1.15	-2,230 to -0,06926	Yes	*	0.0393	B-C				Significant diff. among means (P < 0.05)?	Yes					RGDS vs. AVAP	0.1033	-0,2269 to 0,4336	No	ns	0.626	B-C
R squared	0.7982															R squared	0.8854
						Test details	Mean 1	Mean 2	Mean Diff,	SE of diff,	n1	n2	q	DF								Test details	Mean 1	Mean 2	Mean Diff,	SE of diff,	n1	n2	q	DF
Brown-Forsythe test						mono vs. SF188	1	1.528	-0.5279	0.3521	3	3	2.121	6		Brown-Forsythe test						DMSO vs. RGDS	1	0.4233	0.5767	0.1076	3	3	7.577	6
F (DFn, DFd)	1,516 (2, 6)					mono vs. SF8628	1	2.677	-1.677	0.3521	3	3	6.738	6		F (DFn, DFd)	1,467 (2, 6)					DMSO vs. AVAP	1	0.32	0.68	0.1076	3	3	8.935	6
P value	0.2932					SF188 vs. SF8628	1.528	2.677	-1.15	0.3521	3	3	4.617	6		P value	0.3029					RGDS vs. AVAP	0.4233	0.32	0.1033	0.1076	3	3	1.358	6
P value summary	ns															P value summary	ns
Are SDs significantly different (P < 0.05)?	No															Are SDs significantly different (P < 0.05)?	No
Bartlett's test																Bartlett's test
Bartlett's statistic (corrected)																Bartlett's statistic (corrected)
P value																P value
P value summary																P value summary
Are SDs significantly different (P < 0.05)?																Are SDs significantly different (P < 0.05)?
ANOVA table	SS	DF	MS	F (DFn, DFd)	P value											ANOVA table	SS	DF	MS	F (DFn, DFd)	P value
Treatment (between columns)	4.414	2	2.207	F (2, 6) = 11,87	P=0,0082											Treatment (between columns)	0.8056	2	0.4028	F (2, 6) = 23,18	P=0,0015
Residual (within columns)	1.116	6	0.1859													Residual (within columns)	0.1043	6	0.01738
Total	5.529	8														Total	0.9099	8
Data summary																Data summary
Number of treatments (columns)	3															Number of treatments (columns)	3
Number of values (total)	9															Number of values (total)	9
Figure 5d
FN1 (24h) immunoblot iPSC microglia
Table Analyzed	FN1 24h					Number of families	1
Data sets analyzed	A-C					Number of comparisons per family	3
						Alpha	0.05
ANOVA summary
F	0.8699					Tukey's multiple comparisons test	Mean Diff,	95,00% CI of diff,	Below threshold?	Summary	Adjusted P Value
P value	0.4659					mono vs. SF188	-0.1449	-2,296 to 2,006	No	ns	0.9768	A-B
P value summary	ns					mono vs. SF8628	-0.8632	-3,014 to 1,287	No	ns	0.4793	A-C
Significant diff. among means (P < 0.05)?	No					SF188 vs. SF8628	-0.7183	-2,869 to 1,432	No	ns	0.5897	B-C
R squared	0.2248
						Test details	Mean 1	Mean 2	Mean Diff,	SE of diff,	n1	n2	q	DF
Brown-Forsythe test						mono vs. SF188	1	1.145	-0.1449	0.7009	3	3	0.2924	6
F (DFn, DFd)	0,9761 (2, 6)					mono vs. SF8628	1	1.863	-0.8632	0.7009	3	3	1.742	6
P value	0.4295					SF188 vs. SF8628	1.145	1.863	-0.7183	0.7009	3	3	1.449	6
P value summary	ns
Are SDs significantly different (P < 0.05)?	No
Bartlett's test
Bartlett's statistic (corrected)
P value
P value summary
Are SDs significantly different (P < 0.05)?
ANOVA table	SS	DF	MS	F (DFn, DFd)	P value
Treatment (between columns)	1.282	2	0.641	F (2, 6) = 0,8699	P=0,4659
Residual (within columns)	4.422	6	0.737
Total	5.704	8
Data summary
Number of treatments (columns)	3
Number of values (total)	9

## Sheet: Supplementary Figure 5
Figure 5e																Figure 5f
SF8628 migration RGDS and Avapritininb treatment																iPSC microglia (SF8628) migration RGDS and Avapritininb treatment
Table Analyzed	mono SF8628					Number of families	1									Table Analyzed	SF8628 plus microglia - iPSC microglia invasion					Number of families	1
Data sets analyzed	A-C					Number of comparisons per family	3									Data sets analyzed	A-C					Number of comparisons per family	3
						Alpha	0.05															Alpha	0.05
ANOVA summary																ANOVA summary
F	0.5447					Tukey's multiple comparisons test	Mean Diff,	95,00% CI of diff,	Below threshold?	Summary	Adjusted P Value					F	17.99					Tukey's multiple comparisons test	Mean Diff,	95,00% CI of diff,	Below threshold?	Summary	Adjusted P Value
P value	0.6062					DMSO vs. RGDS	0.02	-0,4588 to 0,4988	No	ns	0.991	A-B				P value	0.0029					DMSO vs. RGDS	0.5533	0,1921 to 0,9145	Yes	**	0.0079	A-B
P value summary	ns					DMSO vs. AVAP	0.15	-0,3288 to 0,6288	No	ns	0.6253	A-C				P value summary	**					DMSO vs. AVAP	0.6567	0,2955 to 1,018	Yes	**	0.0034	A-C
Significant diff. among means (P < 0.05)?	No					RGDS vs. AVAP	0.13	-0,3488 to 0,6088	No	ns	0.698	B-C				Significant diff. among means (P < 0.05)?	Yes					RGDS vs. AVAP	0.1033	-0,2579 to 0,4645	No	ns	0.6726	B-C
R squared	0.1537															R squared	0.8571
						Test details	Mean 1	Mean 2	Mean Diff,	SE of diff,	n1	n2	q	DF								Test details	Mean 1	Mean 2	Mean Diff,	SE of diff,	n1	n2	q	DF
Brown-Forsythe test						DMSO vs. RGDS	1	0.98	0.02	0.1561	3	3	0.1812	6		Brown-Forsythe test						DMSO vs. RGDS	1	0.4467	0.5533	0.1177	3	3	6.647	6
F (DFn, DFd)	1,284 (2, 6)					DMSO vs. AVAP	1	0.85	0.15	0.1561	3	3	1.359	6		F (DFn, DFd)	1,359 (2, 6)					DMSO vs. AVAP	1	0.3433	0.6567	0.1177	3	3	7.888	6
P value	0.3433					RGDS vs. AVAP	0.98	0.85	0.13	0.1561	3	3	1.178	6		P value	0.3261					RGDS vs. AVAP	0.4467	0.3433	0.1033	0.1177	3	3	1.241	6
P value summary	ns															P value summary	ns
Are SDs significantly different (P < 0.05)?	No															Are SDs significantly different (P < 0.05)?	No
Bartlett's test																Bartlett's test
Bartlett's statistic (corrected)																Bartlett's statistic (corrected)
P value																P value
P value summary																P value summary
Are SDs significantly different (P < 0.05)?																Are SDs significantly different (P < 0.05)?
ANOVA table	SS	DF	MS	F (DFn, DFd)	P value											ANOVA table	SS	DF	MS	F (DFn, DFd)	P value
Treatment (between columns)	0.0398	2	0.0199	F (2, 6) = 0,5447	P=0,6062											Treatment (between columns)	0.7481	2	0.374	F (2, 6) = 17,99	P=0,0029
Residual (within columns)	0.2192	6	0.03653													Residual (within columns)	0.1247	6	0.02079
Total	0.259	8														Total	0.8728	8
Data summary																Data summary
Number of treatments (columns)	3															Number of treatments (columns)	3
Number of values (total)	9															Number of values (total)	9
